# Supplementary material for: Association Between Medicaid Expansion and Insurance Status, Risk Group, Receipt, and Refusal of Treatment Among Men with Prostate Cancer
Source: Cancers (Basel). 2025 Feb 6;17(3):547. doi: 10.3390/cancers17030547 (PMC11817437; doi:10.3390/cancers17030547)
Supplement: Supplementary file 1 [file cancers-17-00547-s001.zip]

Archive with 1 entries (1 files):
- cancers-3182075-supplementary.pdf
